# Supplementary material for: Wa-1 Equine-Like G3P[8] Rotavirus from a Child with Diarrhea in Colombia
Source: Viruses. 2021 Jun 4;13(6):1075. doi: 10.3390/v13061075 (PMC8226935; doi:10.3390/v13061075)
Supplement: Supplementary file 1 [file viruses-13-01075-s001.zip]

Archive with 1 entries (1 files):
- viruses-1210483-supplementary.pdf
